# Supplementary material for: LGCA-VHPPI: A local-global residue context aware viral-host protein-protein interaction predictor
Source: PLoS One. 2022 Jul 5;17(7):e0270275. doi: 10.1371/journal.pone.0270275 (PMC9255777; doi:10.1371/journal.pone.0270275)
Supplement: S1 Data — (XLSX) [file pone.0270275.s001.xlsx]

## Sheet: Human_interaction_multi_virus
Protein A	ProteinA Name	ProteinA _anc	GeneA	ProteinB	ProteinB name	ProteinB_anc	GeneB	TaxonB	Subfamily B	Score	PMID
P68371	Tubulin beta-4B	TBB4B	TUBB4B	P21605	Protein E3 OS=Vaccinia virus (strain Western Reserve)	VACCW	P21605	10254	10241	0.126	22810585
P68371	Tubulin beta-4B	TBB4B	TUBB4B	P27958	Genome polyprotein OS=Hepatitis C virus	HCVH	P27958	11108	11050	0.126	22810585
P68371	Tubulin beta-4B	TBB4B	TUBB4B	P04544	Non-structural protein 1 OS=Human respiratory syncytial virus A (strain A2)	HRSVA	1C	11259	11157	0.126	22593156
P68371	Tubulin beta-4B	TBB4B	TUBB4B	P21698	Non-structural protein NS-S OS=Rift valley fever virus (strain ZH-548 M12)	RVFVZ	NSS	11589	11571	0.126	22810585
P68371	Tubulin beta-4B	TBB4B	TUBB4B	P04618	Protein Rev OS=Human immunodeficiency virus type 1 group M subtype B (isolate HXB2)	HV1H2	REV	11676	327045	0.126	22174317
P68371	Tubulin beta-4B	TBB4B	TUBB4B	A8E1C4	Deneddylase OS=Murid herpesvirus 1 (strain K181)	MUHV	M48	69156	10292	0.126	22810585
P68371	Tubulin beta-4B	TBB4B	TUBB4B	O56264	Non-structural protein 1 OS=Influenza A virus (strain A/Hong Kong/156/1997 H5N1 genotype Gs/Gd)	I97A1	NS	130763	11308	0.126	22810585
P68371	Tubulin beta-4B	TBB4B	TUBB4B	P03496	Non-structural protein 1 OS=Influenza A virus (strain A/Puerto Rico/8/1934 H1N1)	I34A1	NS	211044	11308	0.126	22810585
P68371	Tubulin beta-4B	TBB4B	TUBB4B	P0C765	Protein V OS=Newcastle disease virus (strain Chicken/United States/B1/48)	NDVB1	V	652953	11157	0.126	22810585
P68371	Tubulin beta-4B	TBB4B	TUBB4B	Q8JPQ9	Non-structural protein NS-S OS=Bunyavirus La Crosse (isolate Human/United States/L78/1978)	BUNL8	N	796210	11571	0.126	22810585
P68371	Tubulin beta-4B	TBB4B	TUBB4B	Q77M19	V protein OS=Measles virus (strain Edmonston-Schwarz vaccine)	MEASW	P	132487	11157	0.236	21911578 22810585

## Sheet: Virus_interaction_multi_human
Protein A	Protein A Name	ProteinA_anc	GeneA	ProteinB	ProteinB Name	ProteinB_anc	GeneB	TaxonB	Subfamily B	Score	PMID
O00505	Importin subunit alpha-4 OS=Homo sapiens	IMA4	KPNA3	P0C1C7	Protein W OS=Nipah virus	NIPAV	P/V/C	121791	11157	0.126	22810585
O00629	Importin subunit alpha-3 OS=Homo sapiens	IMA3	KPNA4	P0C1C7	Protein W OS=Nipah virus	NIPAV	P/V/C	121791	11157	0.126	22810585
P04908	Histone H2A type 1-B/E OS=Homo sapiens	H2A1B	HIST1H2AE	P0C1C7	Protein W OS=Nipah virus	NIPAV	P/V/C	121791	11157	0.126	22810585
P0C0S8	Histone H2A type 1 OS=Homo sapiens	H2A1	HIST1H2AM	P0C1C7	Protein W OS=Nipah virus	NIPAV	P/V/C	121791	11157	0.126	22810585
P11021	78 kDa glucose-regulated protein OS=Homo sapiens	GRP78	HSPA5	P0C1C7	Protein W OS=Nipah virus	NIPAV	P/V/C	121791	11157	0.126	22810585
P12036	Neurofilament heavy polypeptide OS=Homo sapiens	NFH	NEFH	P0C1C7	Protein W OS=Nipah virus	NIPAV	P/V/C	121791	11157	0.126	22810585
P12277	Creatine kinase B-type OS=Homo sapiens	KCRB	CKB	P0C1C7	Protein W OS=Nipah virus	NIPAV	P/V/C	121791	11157	0.126	22810585
P20671	Histone H2A type 1-D OS=Homo sapiens	H2A1D	HIST1H2AD	P0C1C7	Protein W OS=Nipah virus	NIPAV	P/V/C	121791	11157	0.126	22810585
P22492	Histone H1t OS=Homo sapiens	H1T	HIST1H1T	P0C1C7	Protein W OS=Nipah virus	NIPAV	P/V/C	121791	11157	0.126	22810585
P22626	Heterogeneous nuclear ribonucleoproteins A2/B1 OS=Homo sapiens	ROA2	HNRNPA2B1	P0C1C7	Protein W OS=Nipah virus	NIPAV	P/V/C	121791	11157	0.126	22810585
P27348	14-3-3 protein theta OS=Homo sapiens	1433T	YWHAQ	P0C1C7	Protein W OS=Nipah virus	NIPAV	P/V/C	121791	11157	0.126	22810585
P31942	Heterogeneous nuclear ribonucleoprotein H3 OS=Homo sapiens	HNRH3	HNRNPH3	P0C1C7	Protein W OS=Nipah virus	NIPAV	P/V/C	121791	11157	0.126	22810585
P31946	14-3-3 protein beta/alpha OS=Homo sapiens	1433B	YWHAB	P0C1C7	Protein W OS=Nipah virus	NIPAV	P/V/C	121791	11157	0.126	22810585
P42224	Signal transducer and activator of transcription 1-alpha/beta OS=Homo sapiens	STAT1	STAT1	P0C1C7	Protein W OS=Nipah virus	NIPAV	P/V/C	121791	11157	0.126	22810585
P52630	Signal transducer and activator of transcription 2 OS=Homo sapiens	STAT2	STAT2	P0C1C7	Protein W OS=Nipah virus	NIPAV	P/V/C	121791	11157	0.126	22810585
P61981	14-3-3 protein gamma OS=Homo sapiens	1433G	YWHAG	P0C1C7	Protein W OS=Nipah virus	NIPAV	P/V/C	121791	11157	0.126	22810585
P62258	14-3-3 protein epsilon OS=Homo sapiens	1433E	YWHAE	P0C1C7	Protein W OS=Nipah virus	NIPAV	P/V/C	121791	11157	0.126	22810585
P62805	Histone H4 OS=Homo sapiens	H4	HIST4H4	P0C1C7	Protein W OS=Nipah virus	NIPAV	P/V/C	121791	11157	0.126	22810585
P63104	14-3-3 protein zeta/delta OS=Homo sapiens	1433Z	YWHAZ	P0C1C7	Protein W OS=Nipah virus	NIPAV	P/V/C	121791	11157	0.126	22810585
Q02539	Histone H1.1 OS=Homo sapiens	H11	HIST1H1A	P0C1C7	Protein W OS=Nipah virus	NIPAV	P/V/C	121791	11157	0.126	22810585
Q14974	Importin subunit beta-1 OS=Homo sapiens	IMB1	KPNB1	P0C1C7	Protein W OS=Nipah virus	NIPAV	P/V/C	121791	11157	0.126	22810585
Q16777	Histone H2A type 2-C OS=Homo sapiens	H2A2C	HIST2H2AC	P0C1C7	Protein W OS=Nipah virus	NIPAV	P/V/C	121791	11157	0.126	22810585
Q6FI13	Histone H2A type 2-A OS=Homo sapiens	H2A2A	HIST2H2AA4	P0C1C7	Protein W OS=Nipah virus	NIPAV	P/V/C	121791	11157	0.126	22810585
Q6T4R5	Nance-Horan syndrome protein OS=Homo sapiens	NHS	NHS	P0C1C7	Protein W OS=Nipah virus	NIPAV	P/V/C	121791	11157	0.126	22810585
Q7L7L0	Histone H2A type 3 OS=Homo sapiens	H2A3	HIST3H2A	P0C1C7	Protein W OS=Nipah virus	NIPAV	P/V/C	121791	11157	0.126	22810585
Q93077	Histone H2A type 1-C OS=Homo sapiens	H2A1C	HIST1H2AC	P0C1C7	Protein W OS=Nipah virus	NIPAV	P/V/C	121791	11157	0.126	22810585
Q96KK5	Histone H2A type 1-H OS=Homo sapiens	H2A1H	HIST1H2AH	P0C1C7	Protein W OS=Nipah virus	NIPAV	P/V/C	121791	11157	0.126	22810585
Q99878	Histone H2A type 1-J OS=Homo sapiens	H2A1J	HIST1H2AJ	P0C1C7	Protein W OS=Nipah virus	NIPAV	P/V/C	121791	11157	0.126	22810585
Q9BTM1	Histone H2A.J OS=Homo sapiens	H2AJ	H2AFJ	P0C1C7	Protein W OS=Nipah virus	NIPAV	P/V/C	121791	11157	0.126	22810585
